# Supplementary material for: The Summary Index of Malaria Surveillance (SIMS): a stable index of malaria within India
Source: Popul Health Metr. 2010 Feb 11;8:1. doi: 10.1186/1478-7954-8-1 (PMC2847540; doi:10.1186/1478-7954-8-1)
Supplement: Additional file 2 — Variance explained and loadings of raw malaria measures on the first principal component axis, run with various subsets of the data, SIMS_PHM_Table_S1.xls. [file 1478-7954-8-1-S2.XLS]

## Sheet: Sheet1
	All		Malaria severity				Temporal						Geographic
	1		2	3	4		5	6	7	8	9		10	11	12	13
A
Variance	0.67		0.63	0.7	0.63		0.67	0.65	0.67	0.67	0.67		0.58	0.75	0.65	0.62
%Pf	0.36		0.31	0.33	0.26		0.36	0.37	0.38	0.36	0.35		0.3	0.35	0.35	0.33
ABER	0.23		0.2	0.19	0.17		0.25	0.23	0.21	0.21	0.25		0.21	0.34	0.34	0.22
API	0.43		0.43	0.43	0.45		0.42	0.42	0.43	0.43	0.43		0.43	0.42	0.43	0.45
AFI	0.45		0.47	0.45	0.47		0.45	0.45	0.45	0.45	0.45		0.48	0.43	0.46	0.47
SPR	0.4		0.41	0.41	0.44		0.41	0.4	0.4	0.4	0.4		0.41	0.39	0.35	0.43
SFR	0.44		0.45	0.44	0.45		0.44	0.44	0.44	0.44	0.44		0.47	0.42	0.44	0.46
MR	0.27		0.29	0.33	0.29		0.27	0.26	0.28	0.28	0.27		0.24	0.27	0.21	0.15
B
Variance	0.58		0.54	0.61	0.53		0.59	0.58	0.59	0.59	0.59		0.49	0.68	0.56	0.51
%Pf	0.49		0.46	0.45	0.42		0.49	0.5	0.5	0.49	0.48		0.45	0.46	0.49	0.48
ABER	0.27		0.19	0.2	0.12		0.27	0.25	0.24	0.24	0.3		0.28	0.41	0.44	0.25
SPR	0.48		0.48	0.5	0.54		0.49	0.48	0.48	0.49	0.48		0.47	0.47	0.4	0.53
SFR	0.56		0.58	0.55	0.59		0.55	0.56	0.55	0.56	0.55		0.6	0.52	0.56	0.61
MR	0.39		0.43	0.45	0.42		0.38	0.38	0.39	0.39	0.38		0.38	0.37	0.32	0.24
C
Variance	0.65		0.58	0.64	0.58		0.65	0.64	0.65	0.65	0.65		0.55	0.75	0.65	0.61
%Pf	0.52		0.5	0.52	0.45		0.52	0.53	0.54	0.53	0.51		0.49	0.49	0.51	0.5
ABER	0.29		0.19	0.2	0.11		0.3	0.27	0.25	0.26	0.33		0.28	0.43	0.44	0.25
SPR	0.53		0.55	0.56	0.61		0.53	0.52	0.53	0.54	0.52		0.52	0.51	0.43	0.55
SFR	0.6		0.65	0.62	0.65		0.6	0.6	0.6	0.6	0.59		0.65	0.56	0.59	0.63
F
Variance			0.85	0.89	0.8		0.86	0.86	0.87	0.84	0.83		0.84	0.84	0.84	0.79
%Pf			0.53	0.55	0.51		0.54	0.54	0.55	0.53	0.52		0.52	0.52	0.53	0.49
AFI			0.59	0.59	0.6		0.59	0.59	0.59	0.6	0.6		0.6	0.6	0.61	0.61
SFR			0.6	0.6	0.62		0.6	0.6	0.59	0.6	0.6		0.61	0.61	0.6	0.62
Variance: Total variance explained by the first axis of each PCA. Values in other rows are loadings of the row variable on the first PCA axis. For each PCA, all loadings had the same sign within each first axis, so here we present absolute values. Individual measures are: %Pf= percent of positive slides that are falciparum-positive; ABER= annual blood examination rate; API= annual parasite index;…
