# Supplementary material for: The Summary Index of Malaria Surveillance (SIMS): a stable index of malaria within India
Source: Popul Health Metr. 2010 Feb 11;8:1. doi: 10.1186/1478-7954-8-1 (PMC2847540; doi:10.1186/1478-7954-8-1)
Supplement: Additional file 3 — SIMS calculator in an MS Excel spreadsheet, SIMS calculator.xls. [file 1478-7954-8-1-S3.XLS]

## Sheet: IMI calculator
SIMS Calculator
								Codes:
	Input These:							Raw Variables:
	Population	BSE	PV	PF	Mixed	Deaths		Population:	Population under surveillance, in thousands
								BSE:	Blood slides examined
								PV:	Number of slides positive for Plasmodium vivax
	Automatically calculated:							PF:	Number of slides positive for Plasmodium falciparum
	%Pf	ABER	SPR	SFR	MR			Mixed:	Number of slides positive for both species
	0	#DIV/0!	#DIV/0!	#DIV/0!	#DIV/0!			Deaths:	Number of medically certified malaria deaths
SIMS:	#DIV/0!						Composite indices:
								%Pf:	Percent of positives that are falciparum-positive
SIMS:	Summary Index of Malaria Surveillance							ABER:	Annual Blood Examination Rate
formula:	SIMS = 100*(-0.48 + exp((0.490* ((%Pf^0.5) – 4.021)/ 2.842 + 0.266* ((ABER^0.5) - 3.090)/ 1.381 + 0.480* (log(SPR) + 0.228)/ 0.997 + 0.557* (log(SFR) + 1.107)/ 1.224 + 0.386* (log(MR+0.001) + 2.851)/ 0.349)/5))/2.5							SPR:	Slide Positivity Rate
								SFR:	Slide Falciparum Rate
								MR:	Mortality ratio, (deaths/population, minimum 0.001)
For multiple data points, use the table below:
ID	Input These:							Automatically calculated:
	Population	BSE	PV	PF	Mixed	Deaths		%Pf	ABER	SPR	SFR	MR		SIMS
Example1	2746	80	0	0	0	0		0	0.00291333	0	0	0		0.119371
Example2	43.2	40410	1426	1808	0	0		55.906	93.5417	8.00297	4.47414	0		54.3198
Example3	9738.9	434538	3397	1605	0	1		32.0872	4.46188	1.15111	0.369358	0.000102681		24.3403
Example4	8708.6	437473	2557	487	36	1		16.9805	5.02346	0.704043	0.11955	0.000114829		19.7225
								0	#DIV/0!	#DIV/0!	#DIV/0!	#DIV/0!		#DIV/0!
								0	#DIV/0!	#DIV/0!	#DIV/0!	#DIV/0!		#DIV/0!
								0	#DIV/0!	#DIV/0!	#DIV/0!	#DIV/0!		#DIV/0!
								0	#DIV/0!	#DIV/0!	#DIV/0!	#DIV/0!		#DIV/0!
								0	#DIV/0!	#DIV/0!	#DIV/0!	#DIV/0!		#DIV/0!
								0	#DIV/0!	#DIV/0!	#DIV/0!	#DIV/0!		#DIV/0!
								0	#DIV/0!	#DIV/0!	#DIV/0!	#DIV/0!		#DIV/0!
								0	#DIV/0!	#DIV/0!	#DIV/0!	#DIV/0!		#DIV/0!
								0	#DIV/0!	#DIV/0!	#DIV/0!	#DIV/0!		#DIV/0!
								0	#DIV/0!	#DIV/0!	#DIV/0!	#DIV/0!		#DIV/0!
								0	#DIV/0!	#DIV/0!	#DIV/0!	#DIV/0!		#DIV/0!
								0	#DIV/0!	#DIV/0!	#DIV/0!	#DIV/0!		#DIV/0!
								0	#DIV/0!	#DIV/0!	#DIV/0!	#DIV/0!		#DIV/0!
								0	#DIV/0!	#DIV/0!	#DIV/0!	#DIV/0!		#DIV/0!
								0	#DIV/0!	#DIV/0!	#DIV/0!	#DIV/0!		#DIV/0!
								0	#DIV/0!	#DIV/0!	#DIV/0!	#DIV/0!		#DIV/0!
								0	#DIV/0!	#DIV/0!	#DIV/0!	#DIV/0!		#DIV/0!
								0	#DIV/0!	#DIV/0!	#DIV/0!	#DIV/0!		#DIV/0!
								0	#DIV/0!	#DIV/0!	#DIV/0!	#DIV/0!		#DIV/0!
								0	#DIV/0!	#DIV/0!	#DIV/0!	#DIV/0!		#DIV/0!
								0	#DIV/0!	#DIV/0!	#DIV/0!	#DIV/0!		#DIV/0!
								0	#DIV/0!	#DIV/0!	#DIV/0!	#DIV/0!		#DIV/0!
								0	#DIV/0!	#DIV/0!	#DIV/0!	#DIV/0!		#DIV/0!
								0	#DIV/0!	#DIV/0!	#DIV/0!	#DIV/0!		#DIV/0!
								0	#DIV/0!	#DIV/0!	#DIV/0!	#DIV/0!		#DIV/0!
								0	#DIV/0!	#DIV/0!	#DIV/0!	#DIV/0!		#DIV/0!
								0	#DIV/0!	#DIV/0!	#DIV/0!	#DIV/0!		#DIV/0!
								0	#DIV/0!	#DIV/0!	#DIV/0!	#DIV/0!		#DIV/0!
								0	#DIV/0!	#DIV/0!	#DIV/0!	#DIV/0!		#DIV/0!
								0	#DIV/0!	#DIV/0!	#DIV/0!	#DIV/0!		#DIV/0!
								0	#DIV/0!	#DIV/0!	#DIV/0!	#DIV/0!		#DIV/0!
								0	#DIV/0!	#DIV/0!	#DIV/0!	#DIV/0!		#DIV/0!
								0	#DIV/0!	#DIV/0!	#DIV/0!	#DIV/0!		#DIV/0!
								0	#DIV/0!	#DIV/0!	#DIV/0!	#DIV/0!		#DIV/0!
								0	#DIV/0!	#DIV/0!	#DIV/0!	#DIV/0!		#DIV/0!
								0	#DIV/0!	#DIV/0!	#DIV/0!	#DIV/0!		#DIV/0!
								0	#DIV/0!	#DIV/0!	#DIV/0!	#DIV/0!		#DIV/0!
								0	#DIV/0!	#DIV/0!	#DIV/0!	#DIV/0!		#DIV/0!
								0	#DIV/0!	#DIV/0!	#DIV/0!	#DIV/0!		#DIV/0!
								0	#DIV/0!	#DIV/0!	#DIV/0!	#DIV/0!		#DIV/0!
								0	#DIV/0!	#DIV/0!	#DIV/0!	#DIV/0!		#DIV/0!
								0	#DIV/0!	#DIV/0!	#DIV/0!	#DIV/0!		#DIV/0!
								0	#DIV/0!	#DIV/0!	#DIV/0!	#DIV/0!		#DIV/0!
								0	#DIV/0!	#DIV/0!	#DIV/0!	#DIV/0!		#DIV/0!
								0	#DIV/0!	#DIV/0!	#DIV/0!	#DIV/0!		#DIV/0!
								0	#DIV/0!	#DIV/0!	#DIV/0!	#DIV/0!		#DIV/0!
								0	#DIV/0!	#DIV/0!	#DIV/0!	#DIV/0!		#DIV/0!
								0	#DIV/0!	#DIV/0!	#DIV/0!	#DIV/0!		#DIV/0!
								0	#DIV/0!	#DIV/0!	#DIV/0!	#DIV/0!		#DIV/0!
								0	#DIV/0!	#DIV/0!	#DIV/0!	#DIV/0!		#DIV/0!
								0	#DIV/0!	#DIV/0!	#DIV/0!	#DIV/0!		#DIV/0!
								0	#DIV/0!	#DIV/0!	#DIV/0!	#DIV/0!		#DIV/0!
								0	#DIV/0!	#DIV/0!	#DIV/0!	#DIV/0!		#DIV/0!
								0	#DIV/0!	#DIV/0!	#DIV/0!	#DIV/0!		#DIV/0!
								0	#DIV/0!	#DIV/0!	#DIV/0!	#DIV/0!		#DIV/0!
								0	#DIV/0!	#DIV/0!	#DIV/0!	#DIV/0!		#DIV/0!
								0	#DIV/0!	#DIV/0!	#DIV/0!	#DIV/0!		#DIV/0!
								0	#DIV/0!	#DIV/0!	#DIV/0!	#DIV/0!		#DIV/0!
								0	#DIV/0!	#DIV/0!	#DIV/0!	#DIV/0!		#DIV/0!
								0	#DIV/0!	#DIV/0!	#DIV/0!	#DIV/0!		#DIV/0!
								0	#DIV/0!	#DIV/0!	#DIV/0!	#DIV/0!		#DIV/0!
								0	#DIV/0!	#DIV/0!	#DIV/0!	#DIV/0!		#DIV/0!
								0	#DIV/0!	#DIV/0!	#DIV/0!	#DIV/0!		#DIV/0!
								0	#DIV/0!	#DIV/0!	#DIV/0!	#DIV/0!		#DIV/0!
								0	#DIV/0!	#DIV/0!	#DIV/0!	#DIV/0!		#DIV/0!
								0	#DIV/0!	#DIV/0!	#DIV/0!	#DIV/0!		#DIV/0!
								0	#DIV/0!	#DIV/0!	#DIV/0!	#DIV/0!		#DIV/0!
								0	#DIV/0!	#DIV/0!	#DIV/0!	#DIV/0!		#DIV/0!
								0	#DIV/0!	#DIV/0!	#DIV/0!	#DIV/0!		#DIV/0!
								0	#DIV/0!	#DIV/0!	#DIV/0!	#DIV/0!		#DIV/0!
								0	#DIV/0!	#DIV/0!	#DIV/0!	#DIV/0!		#DIV/0!
								0	#DIV/0!	#DIV/0!	#DIV/0!	#DIV/0!		#DIV/0!
								0	#DIV/0!	#DIV/0!	#DIV/0!	#DIV/0!		#DIV/0!
								0	#DIV/0!	#DIV/0!	#DIV/0!	#DIV/0!		#DIV/0!
								0	#DIV/0!	#DIV/0!	#DIV/0!	#DIV/0!		#DIV/0!
								0	#DIV/0!	#DIV/0!	#DIV/0!	#DIV/0!		#DIV/0!
								0	#DIV/0!	#DIV/0!	#DIV/0!	#DIV/0!		#DIV/0!
								0	#DIV/0!	#DIV/0!	#DIV/0!	#DIV/0!		#DIV/0!
								0	#DIV/0!	#DIV/0!	#DIV/0!	#DIV/0!		#DIV/0!
								0	#DIV/0!	#DIV/0!	#DIV/0!	#DIV/0!		#DIV/0!
								0	#DIV/0!	#DIV/0!	#DIV/0!	#DIV/0!		#DIV/0!
								0	#DIV/0!	#DIV/0!	#DIV/0!	#DIV/0!		#DIV/0!
								0	#DIV/0!	#DIV/0!	#DIV/0!	#DIV/0!		#DIV/0!
								0	#DIV/0!	#DIV/0!	#DIV/0!	#DIV/0!		#DIV/0!
								0	#DIV/0!	#DIV/0!	#DIV/0!	#DIV/0!		#DIV/0!
								0	#DIV/0!	#DIV/0!	#DIV/0!	#DIV/0!		#DIV/0!
								0	#DIV/0!	#DIV/0!	#DIV/0!	#DIV/0!		#DIV/0!
								0	#DIV/0!	#DIV/0!	#DIV/0!	#DIV/0!		#DIV/0!
								0	#DIV/0!	#DIV/0!	#DIV/0!	#DIV/0!		#DIV/0!
								0	#DIV/0!	#DIV/0!	#DIV/0!	#DIV/0!		#DIV/0!
								0	#DIV/0!	#DIV/0!	#DIV/0!	#DIV/0!		#DIV/0!
								0	#DIV/0!	#DIV/0!	#DIV/0!	#DIV/0!		#DIV/0!
								0	#DIV/0!	#DIV/0!	#DIV/0!	#DIV/0!		#DIV/0!
								0	#DIV/0!	#DIV/0!	#DIV/0!	#DIV/0!		#DIV/0!
								0	#DIV/0!	#DIV/0!	#DIV/0!	#DIV/0!		#DIV/0!
								0	#DIV/0!	#DIV/0!	#DIV/0!	#DIV/0!		#DIV/0!
