# Supplementary material for: The Summary Index of Malaria Surveillance (SIMS): a stable index of malaria within India
Source: Popul Health Metr. 2010 Feb 11;8:1. doi: 10.1186/1478-7954-8-1 (PMC2847540; doi:10.1186/1478-7954-8-1)
Supplement: Additional file 4 — Correlations among index measures and external measures of malaria morbidity and mortality. MS Excel Spreadsheet, SIMS_PHM_Table_S2.xls. [file 1478-7954-8-1-S4.XLS]

## Sheet: Sheet1
		SIMS	DLHS 1	DLHS 2	MDS - malaria	MDS - high malaria	MDS - FUO	%Pf	ABER	API	AFI	SPR	SFR	MR
SIMS	r	xx	0.5	0.47	0.39	0.56	-0.01	0.84	0.45	0.86	0.96	0.82	0.95	0.66
	p	xx	<0.00001	<0.00001	<0.00001	<0.00001	0.64	<0.00001	<0.00001	<0.00001	<0.00001	<0.00001	<0.00001	<0.00001
	df	xx	475	480	1434	794	1434	5384	5384	5384	5384	5384	5384	5384
DLHS 1	r	0.5	xx					0.35	0.15	0.5	0.53	0.5	0.52	0.32
	p	<0.00001	xx					<0.00001	0.001	<0.00001	<0.00001	<0.00001	<0.00001	<0.00001
	df	475	xx					475	475	475	475	475	475	475
DLHS 2	r	0.47		xx	0.4	0.51	-0.08	0.3	0.18	0.49	0.48	0.49	0.46	0.33
	p	<0.00001		xx	<0.00001	<0.00001	0.05	<0.00001	8e-05	<0.00001	<0.00001	<0.00001	<0.00001	<0.00001
	df	480		xx	586	305	586	480	480	480	480	480	480	480
MDS -	r	0.39		0.4	xx	1	0.11	0.31	0.03	0.32	0.4	0.34	0.41	0.3
malaria	p	<0.00001		<0.00001	xx	<0.00001	<0.00001	<0.00001	0.29	<0.00001	<0.00001	<0.00001	<0.00001	<0.00001
	df	1434		586	xx	987	1756	1434	1434	1434	1434	1434	1434	1434
MDS -	r	0.56		0.51	1	xx	-0.21	0.43	0.28	0.51	0.58	0.47	0.56	0.44
high malaria	p	<0.00001		<0.00001	<0.00001	xx	<0.00001	<0.00001	<0.00001	<0.00001	<0.00001	<0.00001	<0.00001	<0.00001
	df	794		305	987	xx	987	794	794	794	794	794	794	794
MDS -	r	-0.01		-0.08	0.11	-0.21	xx	-0.03	-0.11	-0.01	-0.02	0.03	0.01	0
FUO	p	0.64		0.05	<0.00001	<0.00001	xx	0.26	4e-05	0.7	0.49	0.32	0.67	0.92
	df	1434		586	1756	987	xx	1434	1434	1434	1434	1434	1434	1434
%Pf	r	0.84	0.35	0.3	0.31	0.43	-0.03	xx	0.26	0.52	0.79	0.49	0.82	0.47
	p	<0.00001	<0.00001	<0.00001	<0.00001	<0.00001	0.26	xx	<0.00001	<0.00001	<0.00001	<0.00001	<0.00001	<0.00001
	df	5384	475	480	1434	794	1434	xx	5384	5384	5384	5384	5384	5384
ABER	r	0.45	0.15	0.18	0.03	0.28	-0.11	0.26	xx	0.56	0.49	0.27	0.3	0.23
	p	<0.00001	0.001	8e-05	0.29	<0.00001	4e-05	<0.00001	xx	<0.00001	<0.00001	<0.00001	<0.00001	<0.00001
	df	5384	475	480	1434	794	1434	5384	xx	5384	5384	5384	5384	5384
API	r	0.86	0.5	0.49	0.32	0.51	-0.01	0.52	0.56	xx	0.87	0.93	0.83	0.41
	p	<0.00001	<0.00001	<0.00001	<0.00001	<0.00001	0.7	<0.00001	<0.00001	xx	<0.00001	<0.00001	<0.00001	<0.00001
	df	5384	475	480	1434	794	1434	5384	5384	xx	5384	5384	5384	5384
AFI	r	0.96	0.53	0.48	0.4	0.58	-0.02	0.79	0.49	0.87	xx	0.8	0.97	0.51
	p	<0.00001	<0.00001	<0.00001	<0.00001	<0.00001	0.49	<0.00001	<0.00001	<0.00001	xx	<0.00001	<0.00001	<0.00001
	df	5384	475	480	1434	794	1434	5384	5384	5384	xx	5384	5384	5384
SPR	r	0.82	0.5	0.49	0.34	0.47	0.03	0.49	0.27	0.93	0.8	xx	0.83	0.38
	p	<0.00001	<0.00001	<0.00001	<0.00001	<0.00001	0.32	<0.00001	<0.00001	<0.00001	<0.00001	xx	<0.00001	<0.00001
	df	5384	475	480	1434	794	1434	5384	5384	5384	5384	xx	5384	5384
SFR	r	0.95	0.52	0.46	0.41	0.56	0.01	0.82	0.3	0.83	0.97	0.83	xx	0.49
	p	<0.00001	<0.00001	<0.00001	<0.00001	<0.00001	0.67	<0.00001	<0.00001	<0.00001	<0.00001	<0.00001	xx	<0.00001
	df	5384	475	480	1434	794	1434	5384	5384	5384	5384	5384	xx	5384
MR	r	0.66	0.32	0.33	0.3	0.44	0	0.47	0.23	0.41	0.51	0.38	0.49	xx
	p	<0.00001	<0.00001	<0.00001	<0.00001	<0.00001	0.92	<0.00001	<0.00001	<0.00001	<0.00001	<0.00001	<0.00001	xx
	df	5384	475	480	1434	794	1434	5384	5384	5384	5384	5384	5384	xx
Pearson correlation coefficients (r), p-values (p), and degrees of freedom (df) for correlations among our index (SIMS=Summary Index of Malaria Surveillance), external measures (DLHS=morbidity from the District-level Household Survey, rounds 1 (1998-99) and 2 (2002-03), MDS= fever mortality from the Million Death Study, either malaria mortality, malaria mortality in only districts that had at lea…
